# Supplementary material for: LexiCAL: A calculator for lexical variables
Source: PLoS One. 2021 Apr 30;16(4):e0250891. doi: 10.1371/journal.pone.0250891 (PMC8087072; doi:10.1371/journal.pone.0250891)
Supplement: S1 File — (ZIP) [file pone.0250891.s001.zip]

Archive with 27 entries (26 files):
- LexiCAL/LexiCAL.exe
- LexiCAL/LICENSE.txt
- LexiCAL/Source code/
- LexiCAL/Source code/Biphones.py
- LexiCAL/Source code/Calculator.py
- LexiCAL/Source code/Ccoeff.py
- LexiCAL/Source code/Exceptions.py
- LexiCAL/Source code/ExecCalculator.py
- LexiCAL/Source code/FileReader.py
- LexiCAL/Source code/LICENSE.txt
- LexiCAL/Source code/Messages.py
- LexiCAL/Source code/Metrics.py
- LexiCAL/Source code/MetricsTest.py
- LexiCAL/Source code/Neighbours.py
- LexiCAL/Source code/OrthMetrics.py
- LexiCAL/Source code/Output.py
- LexiCAL/Source code/PGMetrics.py
- LexiCAL/Source code/Phonemes.py
- LexiCAL/Source code/PhonMetrics.py
- LexiCAL/Source code/Phonograph.py
- LexiCAL/Source code/ReadWrite.py
- LexiCAL/Source code/run.py
- LexiCAL/Source code/SelectedButtons.py
- LexiCAL/Source code/Stress.py
- LexiCAL/Source code/Tokeniser.py
- LexiCAL/Source code/UI_Calculator.py
- LexiCAL/Source code/WordEntry.py
