# Supplementary material for: LexiCAL: A calculator for lexical variables
Source: PLoS One. 2021 Apr 30;16(4):e0250891. doi: 10.1371/journal.pone.0250891 (PMC8087072; doi:10.1371/journal.pone.0250891)
Supplement: S1 File — (ZIP) [file pone.0250891.s001.zip › LexiCAL/Source code/UI_Calculator.py]

'''
LexiCAL is a calculator for psycholinguistic variables.
Copyright (C) 2021 Chee, Q.W., Chow, K.J., Goh, W.D., & Yap, M.J.; National University of Singapore.

LexiCAL is free software: you can redistribute it and/or modify
it under the terms of the GNU General Public License as published by
the Free Software Foundation, either version 3 of the License, or
(at your option) any later version.

LexiCAL is distributed in the hope that it will be useful,
but WITHOUT ANY WARRANTY; without even the implied warranty of
MERCHANTABILITY or FITNESS FOR A PARTICULAR PURPOSE.  See the
GNU General Public License for more details.

You should have received a copy of the GNU General Public License
along with this program.  If not, see <https://www.gnu.org/licenses/>.
'''

'''
Automatically generated UI code generated by PyQt5 UI code generator 5.12.2.
Compiled with: pyuic5 mainwindow.ui -o ui_calculator.py
'''

from PyQt5 import QtCore, QtGui, QtWidgets

class Ui_LexiCAL(object):
    def setupUi(self, LexiCAL):
        LexiCAL.setObjectName("LexiCAL")
        LexiCAL.resize(1800, 1140)
        self.centralWidget = QtWidgets.QWidget(LexiCAL)
        self.centralWidget.setObjectName("centralWidget")
        self.gridLayout_3 = QtWidgets.QGridLayout(self.centralWidget)
        self.gridLayout_3.setContentsMargins(11, 11, 11, 11)
        self.gridLayout_3.setSpacing(6)
        self.gridLayout_3.setObjectName("gridLayout_3")
        self.gridLayout_7 = QtWidgets.QGridLayout()
        self.gridLayout_7.setSpacing(6)
        self.gridLayout_7.setObjectName("gridLayout_7")
        self.input_label2 = QtWidgets.QLabel(self.centralWidget)
        font = QtGui.QFont()
        font.setPointSize(9)
        self.input_label2.setFont(font)
        self.input_label2.setObjectName("input_label2")
        self.gridLayout_7.addWidget(self.input_label2, 1, 1, 1, 1)
        self.input_filename = QtWidgets.QLineEdit(self.centralWidget)
        font = QtGui.QFont()
        font.setPointSize(9)
        self.input_filename.setFont(font)
        self.input_filename.setObjectName("input_filename")
        self.gridLayout_7.addWidget(self.input_filename, 1, 0, 1, 1)
        self.input_browse_button = QtWidgets.QPushButton(self.centralWidget)
        self.input_browse_button.setObjectName("input_browse_button")
        self.gridLayout_7.addWidget(self.input_browse_button, 1, 2, 1, 1)
        self.corpus_label1 = QtWidgets.QLabel(self.centralWidget)
        font = QtGui.QFont()
        font.setPointSize(10)
        self.corpus_label1.setFont(font)
        self.corpus_label1.setObjectName("corpus_label1")
        self.gridLayout_7.addWidget(self.corpus_label1, 0, 3, 1, 1)
        self.corpus_label2 = QtWidgets.QLabel(self.centralWidget)
        font = QtGui.QFont()
        font.setPointSize(9)
        self.corpus_label2.setFont(font)
        self.corpus_label2.setObjectName("corpus_label2")
        self.gridLayout_7.addWidget(self.corpus_label2, 1, 4, 1, 1)
        self.input_label1 = QtWidgets.QLabel(self.centralWidget)
        font = QtGui.QFont()
        font.setPointSize(10)
        self.input_label1.setFont(font)
        self.input_label1.setObjectName("input_label1")
        self.gridLayout_7.addWidget(self.input_label1, 0, 0, 1, 1)
        self.corpus_filename = QtWidgets.QLineEdit(self.centralWidget)
        font = QtGui.QFont()
        font.setPointSize(9)
        self.corpus_filename.setFont(font)
        self.corpus_filename.setObjectName("corpus_filename")
        self.gridLayout_7.addWidget(self.corpus_filename, 1, 3, 1, 1)
        self.corpus_browse_button = QtWidgets.QPushButton(self.centralWidget)
        self.corpus_browse_button.setObjectName("corpus_browse_button")
        self.gridLayout_7.addWidget(self.corpus_browse_button, 1, 5, 1, 1)
        self.gridLayout_3.addLayout(self.gridLayout_7, 0, 0, 1, 4)
        self.commands = QtWidgets.QGroupBox(self.centralWidget)
        sizePolicy = QtWidgets.QSizePolicy(QtWidgets.QSizePolicy.MinimumExpanding, QtWidgets.QSizePolicy.Maximum)
        sizePolicy.setHorizontalStretch(0)
        sizePolicy.setVerticalStretch(0)
        sizePolicy.setHeightForWidth(self.commands.sizePolicy().hasHeightForWidth())
        self.commands.setSizePolicy(sizePolicy)
        self.commands.setMinimumSize(QtCore.QSize(0, 110))
        font = QtGui.QFont()
        font.setPointSize(10)
        self.commands.setFont(font)
        self.commands.setObjectName("commands")
        self.verticalLayout_2 = QtWidgets.QVBoxLayout(self.commands)
        self.verticalLayout_2.setContentsMargins(11, 11, 11, 11)
        self.verticalLayout_2.setSpacing(6)
        self.verticalLayout_2.setObjectName("verticalLayout_2")
        self.horizontalLayout_2 = QtWidgets.QHBoxLayout()
        self.horizontalLayout_2.setSpacing(6)
        self.horizontalLayout_2.setObjectName("horizontalLayout_2")
        self.submit_button = QtWidgets.QPushButton(self.commands)
        sizePolicy = QtWidgets.QSizePolicy(QtWidgets.QSizePolicy.Minimum, QtWidgets.QSizePolicy.Fixed)
        sizePolicy.setHorizontalStretch(0)
        sizePolicy.setVerticalStretch(0)
        sizePolicy.setHeightForWidth(self.submit_button.sizePolicy().hasHeightForWidth())
        self.submit_button.setSizePolicy(sizePolicy)
        font = QtGui.QFont()
        font.setPointSize(9)
        self.submit_button.setFont(font)
        self.submit_button.setObjectName("submit_button")
        self.horizontalLayout_2.addWidget(self.submit_button)
        self.default_button = QtWidgets.QPushButton(self.commands)
        self.default_button.setObjectName("default_button")
        self.horizontalLayout_2.addWidget(self.default_button)
        self.clear_button = QtWidgets.QPushButton(self.commands)
        self.clear_button.setObjectName("clear_button")
        self.horizontalLayout_2.addWidget(self.clear_button)
        self.abort_button = QtWidgets.QPushButton(self.commands)
        self.abort_button.setObjectName("abort_button")
        self.horizontalLayout_2.addWidget(self.abort_button)
        self.verticalLayout_2.addLayout(self.horizontalLayout_2)
        self.gridLayout_2 = QtWidgets.QGridLayout()
        self.gridLayout_2.setSpacing(6)
        self.gridLayout_2.setObjectName("gridLayout_2")
        self.progress_bar = QtWidgets.QProgressBar(self.commands)
        self.progress_bar.setProperty("value", 0)
        self.progress_bar.setObjectName("progress_bar")
        self.gridLayout_2.addWidget(self.progress_bar, 0, 1, 1, 1)
        self.label = QtWidgets.QLabel(self.commands)
        self.label.setObjectName("label")
        self.gridLayout_2.addWidget(self.label, 0, 0, 1, 1)
        self.verticalLayout_2.addLayout(self.gridLayout_2)
        self.gridLayout_3.addWidget(self.commands, 14, 0, 1, 4)
        self.phon_metrics = QtWidgets.QGroupBox(self.centralWidget)
        sizePolicy = QtWidgets.QSizePolicy(QtWidgets.QSizePolicy.Maximum, QtWidgets.QSizePolicy.Fixed)
        sizePolicy.setHorizontalStretch(0)
        sizePolicy.setVerticalStretch(0)
        sizePolicy.setHeightForWidth(self.phon_metrics.sizePolicy().hasHeightForWidth())
        self.phon_metrics.setSizePolicy(sizePolicy)
        self.phon_metrics.setMinimumSize(QtCore.QSize(450, 370))
        font = QtGui.QFont()
        font.setPointSize(10)
        font.setBold(True)
        font.setWeight(75)
        self.phon_metrics.setFont(font)
        self.phon_metrics.setObjectName("phon_metrics")
        self.verticalLayout_3 = QtWidgets.QVBoxLayout(self.phon_metrics)
        self.verticalLayout_3.setContentsMargins(11, 11, 11, 11)
        self.verticalLayout_3.setSpacing(6)
        self.verticalLayout_3.setObjectName("verticalLayout_3")
        self.n_phon = QtWidgets.QCheckBox(self.phon_metrics)
        sizePolicy = QtWidgets.QSizePolicy(QtWidgets.QSizePolicy.Minimum, QtWidgets.QSizePolicy.Fixed)
        sizePolicy.setHorizontalStretch(0)
        sizePolicy.setVerticalStretch(0)
        sizePolicy.setHeightForWidth(self.n_phon.sizePolicy().hasHeightForWidth())
        self.n_phon.setSizePolicy(sizePolicy)
        font = QtGui.QFont()
        font.setPointSize(10)
        font.setBold(False)
        font.setWeight(50)
        self.n_phon.setFont(font)
        self.n_phon.setAutoRepeat(False)
        self.n_phon.setAutoExclusive(False)
        self.n_phon.setObjectName("n_phon")
        self.verticalLayout_3.addWidget(self.n_phon)
        self.num_syl = QtWidgets.QCheckBox(self.phon_metrics)
        sizePolicy = QtWidgets.QSizePolicy(QtWidgets.QSizePolicy.Minimum, QtWidgets.QSizePolicy.Fixed)
        sizePolicy.setHorizontalStretch(0)
        sizePolicy.setVerticalStretch(0)
        sizePolicy.setHeightForWidth(self.num_syl.sizePolicy().hasHeightForWidth())
        self.num_syl.setSizePolicy(sizePolicy)
        font = QtGui.QFont()
        font.setPointSize(10)
        font.setBold(False)
        font.setWeight(50)
        self.num_syl.setFont(font)
        self.num_syl.setAutoExclusive(False)
        self.num_syl.setObjectName("num_syl")
        self.verticalLayout_3.addWidget(self.num_syl)
        self.phon_n_dens = QtWidgets.QCheckBox(self.phon_metrics)
        font = QtGui.QFont()
        font.setPointSize(10)
        font.setBold(False)
        font.setWeight(50)
        self.phon_n_dens.setFont(font)
        self.phon_n_dens.setAutoExclusive(False)
        self.phon_n_dens.setObjectName("phon_n_dens")
        self.verticalLayout_3.addWidget(self.phon_n_dens)
        self.horizontalLayout_10 = QtWidgets.QHBoxLayout()
        self.horizontalLayout_10.setSpacing(6)
        self.horizontalLayout_10.setObjectName("horizontalLayout_10")
        self.widget_7 = QtWidgets.QWidget(self.phon_metrics)
        sizePolicy = QtWidgets.QSizePolicy(QtWidgets.QSizePolicy.Maximum, QtWidgets.QSizePolicy.Preferred)
        sizePolicy.setHorizontalStretch(0)
        sizePolicy.setVerticalStretch(0)
        sizePolicy.setHeightForWidth(self.widget_7.sizePolicy().hasHeightForWidth())
        self.widget_7.setSizePolicy(sizePolicy)
        self.widget_7.setMinimumSize(QtCore.QSize(15, 0))
        self.widget_7.setObjectName("widget_7")
        self.horizontalLayout_10.addWidget(self.widget_7)
        self.phon_n_dens_sub = QtWidgets.QRadioButton(self.phon_metrics)
        font = QtGui.QFont()
        font.setPointSize(8)
        font.setBold(False)
        font.setWeight(50)
        self.phon_n_dens_sub.setFont(font)
        self.phon_n_dens_sub.setCheckable(False)
        self.phon_n_dens_sub.setAutoExclusive(False)
        self.phon_n_dens_sub.setObjectName("phon_n_dens_sub")
        self.buttonGroup_4 = QtWidgets.QButtonGroup(LexiCAL)
        self.buttonGroup_4.setObjectName("buttonGroup_4")
        self.buttonGroup_4.addButton(self.phon_n_dens_sub)
        self.horizontalLayout_10.addWidget(self.phon_n_dens_sub)
        self.phon_n_dens_sad = QtWidgets.QRadioButton(self.phon_metrics)
        self.phon_n_dens_sad.setStyleSheet("font: 8pt \"MS Shell Dlg 2\";")
        self.phon_n_dens_sad.setCheckable(False)
        self.phon_n_dens_sad.setAutoExclusive(False)
        self.phon_n_dens_sad.setObjectName("phon_n_dens_sad")
        self.buttonGroup_4.addButton(self.phon_n_dens_sad)
        self.horizontalLayout_10.addWidget(self.phon_n_dens_sad)
        self.verticalLayout_3.addLayout(self.horizontalLayout_10)
        self.phon_n_freq = QtWidgets.QCheckBox(self.phon_metrics)
        font = QtGui.QFont()
        font.setPointSize(10)
        font.setBold(False)
        font.setWeight(50)
        self.phon_n_freq.setFont(font)
        self.phon_n_freq.setAutoExclusive(False)
        self.phon_n_freq.setObjectName("phon_n_freq")
        self.verticalLayout_3.addWidget(self.phon_n_freq)
        self.horizontalLayout_9 = QtWidgets.QHBoxLayout()
        self.horizontalLayout_9.setSpacing(6)
        self.horizontalLayout_9.setObjectName("horizontalLayout_9")
        self.widget_8 = QtWidgets.QWidget(self.phon_metrics)
        sizePolicy = QtWidgets.QSizePolicy(QtWidgets.QSizePolicy.Maximum, QtWidgets.QSizePolicy.Preferred)
        sizePolicy.setHorizontalStretch(0)
        sizePolicy.setVerticalStretch(0)
        sizePolicy.setHeightForWidth(self.widget_8.sizePolicy().hasHeightForWidth())
        self.widget_8.setSizePolicy(sizePolicy)
        self.widget_8.setMinimumSize(QtCore.QSize(15, 0))
        self.widget_8.setObjectName("widget_8")
        self.horizontalLayout_9.addWidget(self.widget_8)
        self.phon_n_freq_sub = QtWidgets.QRadioButton(self.phon_metrics)
        font = QtGui.QFont()
        font.setPointSize(8)
        font.setBold(False)
        font.setWeight(50)
        self.phon_n_freq_sub.setFont(font)
        self.phon_n_freq_sub.setCheckable(False)
        self.phon_n_freq_sub.setAutoExclusive(False)
        self.phon_n_freq_sub.setObjectName("phon_n_freq_sub")
        self.buttonGroup_5 = QtWidgets.QButtonGroup(LexiCAL)
        self.buttonGroup_5.setObjectName("buttonGroup_5")
        self.buttonGroup_5.addButton(self.phon_n_freq_sub)
        self.horizontalLayout_9.addWidget(self.phon_n_freq_sub)
        self.phon_n_freq_sad = QtWidgets.QRadioButton(self.phon_metrics)
        font = QtGui.QFont()
        font.setFamily("MS Shell Dlg 2")
        font.setPointSize(8)
        font.setBold(False)
        font.setItalic(False)
        font.setWeight(50)
        self.phon_n_freq_sad.setFont(font)
        self.phon_n_freq_sad.setStyleSheet("font: 8pt \"MS Shell Dlg 2\";")
        self.phon_n_freq_sad.setCheckable(False)
        self.phon_n_freq_sad.setAutoExclusive(False)
        self.phon_n_freq_sad.setObjectName("phon_n_freq_sad")
        self.buttonGroup_5.addButton(self.phon_n_freq_sad)
        self.horizontalLayout_9.addWidget(self.phon_n_freq_sad)
        self.verticalLayout_3.addLayout(self.horizontalLayout_9)
        self.PLD20 = QtWidgets.QCheckBox(self.phon_metrics)
        sizePolicy = QtWidgets.QSizePolicy(QtWidgets.QSizePolicy.Minimum, QtWidgets.QSizePolicy.Fixed)
        sizePolicy.setHorizontalStretch(0)
        sizePolicy.setVerticalStretch(0)
        sizePolicy.setHeightForWidth(self.PLD20.sizePolicy().hasHeightForWidth())
        self.PLD20.setSizePolicy(sizePolicy)
        font = QtGui.QFont()
        font.setPointSize(10)
        font.setBold(False)
        font.setWeight(50)
        self.PLD20.setFont(font)
        self.PLD20.setAutoExclusive(False)
        self.PLD20.setObjectName("PLD20")
        self.verticalLayout_3.addWidget(self.PLD20)
        self.phon_spread = QtWidgets.QCheckBox(self.phon_metrics)
        sizePolicy = QtWidgets.QSizePolicy(QtWidgets.QSizePolicy.Minimum, QtWidgets.QSizePolicy.Fixed)
        sizePolicy.setHorizontalStretch(0)
        sizePolicy.setVerticalStretch(0)
        sizePolicy.setHeightForWidth(self.phon_spread.sizePolicy().hasHeightForWidth())
        self.phon_spread.setSizePolicy(sizePolicy)
        font = QtGui.QFont()
        font.setPointSize(10)
        font.setBold(False)
        font.setWeight(50)
        self.phon_spread.setFont(font)
        self.phon_spread.setAutoExclusive(False)
        self.phon_spread.setObjectName("phon_spread")
        self.verticalLayout_3.addWidget(self.phon_spread)
        self.phon_uniq_pt = QtWidgets.QCheckBox(self.phon_metrics)
        sizePolicy = QtWidgets.QSizePolicy(QtWidgets.QSizePolicy.Minimum, QtWidgets.QSizePolicy.Fixed)
        sizePolicy.setHorizontalStretch(0)
        sizePolicy.setVerticalStretch(0)
        sizePolicy.setHeightForWidth(self.phon_uniq_pt.sizePolicy().hasHeightForWidth())
        self.phon_uniq_pt.setSizePolicy(sizePolicy)
        font = QtGui.QFont()
        font.setPointSize(10)
        font.setBold(False)
        font.setWeight(50)
        self.phon_uniq_pt.setFont(font)
        self.phon_uniq_pt.setAutoExclusive(False)
        self.phon_uniq_pt.setObjectName("phon_uniq_pt")
        self.verticalLayout_3.addWidget(self.phon_uniq_pt)
        self.phon_c_coeff = QtWidgets.QCheckBox(self.phon_metrics)
        sizePolicy = QtWidgets.QSizePolicy(QtWidgets.QSizePolicy.Minimum, QtWidgets.QSizePolicy.Fixed)
        sizePolicy.setHorizontalStretch(0)
        sizePolicy.setVerticalStretch(0)
        sizePolicy.setHeightForWidth(self.phon_c_coeff.sizePolicy().hasHeightForWidth())
        self.phon_c_coeff.setSizePolicy(sizePolicy)
        font = QtGui.QFont()
        font.setPointSize(10)
        font.setBold(False)
        font.setWeight(50)
        self.phon_c_coeff.setFont(font)
        self.phon_c_coeff.setAutoExclusive(False)
        self.phon_c_coeff.setObjectName("phon_c_coeff")
        self.verticalLayout_3.addWidget(self.phon_c_coeff)
        self.phon_bfreq = QtWidgets.QCheckBox(self.phon_metrics)
        sizePolicy = QtWidgets.QSizePolicy(QtWidgets.QSizePolicy.Minimum, QtWidgets.QSizePolicy.Fixed)
        sizePolicy.setHorizontalStretch(0)
        sizePolicy.setVerticalStretch(0)
        sizePolicy.setHeightForWidth(self.phon_bfreq.sizePolicy().hasHeightForWidth())
        self.phon_bfreq.setSizePolicy(sizePolicy)
        font = QtGui.QFont()
        font.setPointSize(10)
        font.setBold(False)
        font.setWeight(50)
        self.phon_bfreq.setFont(font)
        self.phon_bfreq.setAutoExclusive(False)
        self.phon_bfreq.setObjectName("phon_bfreq")
        self.verticalLayout_3.addWidget(self.phon_bfreq)
        self.gridLayout_3.addWidget(self.phon_metrics, 4, 1, 4, 1)
        self.pg_metrics = QtWidgets.QGroupBox(self.centralWidget)
        sizePolicy = QtWidgets.QSizePolicy(QtWidgets.QSizePolicy.Maximum, QtWidgets.QSizePolicy.MinimumExpanding)
        sizePolicy.setHorizontalStretch(0)
        sizePolicy.setVerticalStretch(0)
        sizePolicy.setHeightForWidth(self.pg_metrics.sizePolicy().hasHeightForWidth())
        self.pg_metrics.setSizePolicy(sizePolicy)
        self.pg_metrics.setMinimumSize(QtCore.QSize(450, 0))
        font = QtGui.QFont()
        font.setPointSize(10)
        font.setBold(True)
        font.setWeight(75)
        self.pg_metrics.setFont(font)
        self.pg_metrics.setObjectName("pg_metrics")
        self.verticalLayout = QtWidgets.QVBoxLayout(self.pg_metrics)
        self.verticalLayout.setContentsMargins(11, 11, 11, 11)
        self.verticalLayout.setSpacing(6)
        self.verticalLayout.setObjectName("verticalLayout")
        self.pg_n_dens = QtWidgets.QCheckBox(self.pg_metrics)
        font = QtGui.QFont()
        font.setPointSize(10)
        font.setBold(False)
        font.setWeight(50)
        self.pg_n_dens.setFont(font)
        self.pg_n_dens.setAutoExclusive(False)
        self.pg_n_dens.setObjectName("pg_n_dens")
        self.verticalLayout.addWidget(self.pg_n_dens)
        self._2 = QtWidgets.QHBoxLayout()
        self._2.setSpacing(6)
        self._2.setObjectName("_2")
        self.widget_9 = QtWidgets.QWidget(self.pg_metrics)
        sizePolicy = QtWidgets.QSizePolicy(QtWidgets.QSizePolicy.Maximum, QtWidgets.QSizePolicy.Preferred)
        sizePolicy.setHorizontalStretch(0)
        sizePolicy.setVerticalStretch(0)
        sizePolicy.setHeightForWidth(self.widget_9.sizePolicy().hasHeightForWidth())
        self.widget_9.setSizePolicy(sizePolicy)
        self.widget_9.setMinimumSize(QtCore.QSize(15, 0))
        self.widget_9.setObjectName("widget_9")
        self._2.addWidget(self.widget_9)
        self.pg_n_dens_sub = QtWidgets.QRadioButton(self.pg_metrics)
        font = QtGui.QFont()
        font.setPointSize(8)
        font.setBold(False)
        font.setWeight(50)
        self.pg_n_dens_sub.setFont(font)
        self.pg_n_dens_sub.setCheckable(False)
        self.pg_n_dens_sub.setAutoExclusive(False)
        self.pg_n_dens_sub.setObjectName("pg_n_dens_sub")
        self.buttonGroup_6 = QtWidgets.QButtonGroup(LexiCAL)
        self.buttonGroup_6.setObjectName("buttonGroup_6")
        self.buttonGroup_6.addButton(self.pg_n_dens_sub)
        self._2.addWidget(self.pg_n_dens_sub)
        self.pg_n_dens_sad = QtWidgets.QRadioButton(self.pg_metrics)
        font = QtGui.QFont()
        font.setPointSize(8)
        font.setBold(False)
        font.setWeight(50)
        self.pg_n_dens_sad.setFont(font)
        self.pg_n_dens_sad.setCheckable(False)
        self.pg_n_dens_sad.setAutoExclusive(False)
        self.pg_n_dens_sad.setObjectName("pg_n_dens_sad")
        self.buttonGroup_6.addButton(self.pg_n_dens_sad)
        self._2.addWidget(self.pg_n_dens_sad)
        self.verticalLayout.addLayout(self._2)
        self.pg_n_freq = QtWidgets.QCheckBox(self.pg_metrics)
        font = QtGui.QFont()
        font.setPointSize(10)
        font.setBold(False)
        font.setWeight(50)
        self.pg_n_freq.setFont(font)
        self.pg_n_freq.setAutoExclusive(False)
        self.pg_n_freq.setObjectName("pg_n_freq")
        self.verticalLayout.addWidget(self.pg_n_freq)
        self.horizontalLayout_6 = QtWidgets.QHBoxLayout()
        self.horizontalLayout_6.setSpacing(6)
        self.horizontalLayout_6.setObjectName("horizontalLayout_6")
        self.widget_10 = QtWidgets.QWidget(self.pg_metrics)
        sizePolicy = QtWidgets.QSizePolicy(QtWidgets.QSizePolicy.Maximum, QtWidgets.QSizePolicy.Preferred)
        sizePolicy.setHorizontalStretch(0)
        sizePolicy.setVerticalStretch(0)
        sizePolicy.setHeightForWidth(self.widget_10.sizePolicy().hasHeightForWidth())
        self.widget_10.setSizePolicy(sizePolicy)
        self.widget_10.setMinimumSize(QtCore.QSize(15, 0))
        self.widget_10.setObjectName("widget_10")
        self.horizontalLayout_6.addWidget(self.widget_10)
        self.pg_n_freq_sub = QtWidgets.QRadioButton(self.pg_metrics)
        font = QtGui.QFont()
        font.setPointSize(8)
        font.setBold(False)
        font.setWeight(50)
        self.pg_n_freq_sub.setFont(font)
        self.pg_n_freq_sub.setCheckable(False)
        self.pg_n_freq_sub.setAutoExclusive(False)
        self.pg_n_freq_sub.setObjectName("pg_n_freq_sub")
        self.buttonGroup_7 = QtWidgets.QButtonGroup(LexiCAL)
        self.buttonGroup_7.setObjectName("buttonGroup_7")
        self.buttonGroup_7.addButton(self.pg_n_freq_sub)
        self.horizontalLayout_6.addWidget(self.pg_n_freq_sub)
        self.pg_n_freq_sad = QtWidgets.QRadioButton(self.pg_metrics)
        font = QtGui.QFont()
        font.setPointSize(8)
        font.setBold(False)
        font.setWeight(50)
        self.pg_n_freq_sad.setFont(font)
        self.pg_n_freq_sad.setCheckable(False)
        self.pg_n_freq_sad.setAutoExclusive(False)
        self.pg_n_freq_sad.setObjectName("pg_n_freq_sad")
        self.buttonGroup_7.addButton(self.pg_n_freq_sad)
        self.horizontalLayout_6.addWidget(self.pg_n_freq_sad)
        self.verticalLayout.addLayout(self.horizontalLayout_6)
        self.pg_c_coeff = QtWidgets.QCheckBox(self.pg_metrics)
        sizePolicy = QtWidgets.QSizePolicy(QtWidgets.QSizePolicy.Minimum, QtWidgets.QSizePolicy.Fixed)
        sizePolicy.setHorizontalStretch(0)
        sizePolicy.setVerticalStretch(0)
        sizePolicy.setHeightForWidth(self.pg_c_coeff.sizePolicy().hasHeightForWidth())
        self.pg_c_coeff.setSizePolicy(sizePolicy)
        font = QtGui.QFont()
        font.setPointSize(10)
        font.setBold(False)
        font.setWeight(50)
        self.pg_c_coeff.setFont(font)
        self.pg_c_coeff.setAutoExclusive(False)
        self.pg_c_coeff.setObjectName("pg_c_coeff")
        self.verticalLayout.addWidget(self.pg_c_coeff)
        self.widget_2 = QtWidgets.QWidget(self.pg_metrics)
        sizePolicy = QtWidgets.QSizePolicy(QtWidgets.QSizePolicy.Preferred, QtWidgets.QSizePolicy.MinimumExpanding)
        sizePolicy.setHorizontalStretch(0)
        sizePolicy.setVerticalStretch(0)
        sizePolicy.setHeightForWidth(self.widget_2.sizePolicy().hasHeightForWidth())
        self.widget_2.setSizePolicy(sizePolicy)
        self.widget_2.setObjectName("widget_2")
        self.verticalLayout.addWidget(self.widget_2)
        self.gridLayout_3.addWidget(self.pg_metrics, 8, 1, 1, 1)
        self.orth_metrics = QtWidgets.QGroupBox(self.centralWidget)
        sizePolicy = QtWidgets.QSizePolicy(QtWidgets.QSizePolicy.Preferred, QtWidgets.QSizePolicy.Preferred)
        sizePolicy.setHorizontalStretch(0)
        sizePolicy.setVerticalStretch(0)
        sizePolicy.setHeightForWidth(self.orth_metrics.sizePolicy().hasHeightForWidth())
        self.orth_metrics.setSizePolicy(sizePolicy)
        self.orth_metrics.setMinimumSize(QtCore.QSize(450, 0))
        font = QtGui.QFont()
        font.setPointSize(10)
        font.setBold(True)
        font.setWeight(75)
        self.orth_metrics.setFont(font)
        self.orth_metrics.setObjectName("orth_metrics")
        self.verticalLayout_7 = QtWidgets.QVBoxLayout(self.orth_metrics)
        self.verticalLayout_7.setContentsMargins(11, 11, 11, 11)
        self.verticalLayout_7.setSpacing(6)
        self.verticalLayout_7.setObjectName("verticalLayout_7")
        self.num_letters = QtWidgets.QCheckBox(self.orth_metrics)
        sizePolicy = QtWidgets.QSizePolicy(QtWidgets.QSizePolicy.Minimum, QtWidgets.QSizePolicy.Fixed)
        sizePolicy.setHorizontalStretch(0)
        sizePolicy.setVerticalStretch(0)
        sizePolicy.setHeightForWidth(self.num_letters.sizePolicy().hasHeightForWidth())
        self.num_letters.setSizePolicy(sizePolicy)
        font = QtGui.QFont()
        font.setPointSize(10)
        font.setBold(False)
        font.setWeight(50)
        self.num_letters.setFont(font)
        self.num_letters.setAutoExclusive(False)
        self.num_letters.setObjectName("num_letters")
        self.verticalLayout_7.addWidget(self.num_letters)
        self.orth_n_dens = QtWidgets.QCheckBox(self.orth_metrics)
        font = QtGui.QFont()
        font.setPointSize(10)
        font.setBold(False)
        font.setWeight(50)
        self.orth_n_dens.setFont(font)
        self.orth_n_dens.setAutoExclusive(False)
        self.orth_n_dens.setObjectName("orth_n_dens")
        self.verticalLayout_7.addWidget(self.orth_n_dens)
        self.horizontalLayout_7 = QtWidgets.QHBoxLayout()
        self.horizontalLayout_7.setSpacing(6)
        self.horizontalLayout_7.setObjectName("horizontalLayout_7")
        self.widget_5 = QtWidgets.QWidget(self.orth_metrics)
        sizePolicy = QtWidgets.QSizePolicy(QtWidgets.QSizePolicy.Maximum, QtWidgets.QSizePolicy.Preferred)
        sizePolicy.setHorizontalStretch(0)
        sizePolicy.setVerticalStretch(0)
        sizePolicy.setHeightForWidth(self.widget_5.sizePolicy().hasHeightForWidth())
        self.widget_5.setSizePolicy(sizePolicy)
        self.widget_5.setMinimumSize(QtCore.QSize(15, 0))
        self.widget_5.setObjectName("widget_5")
        self.horizontalLayout_7.addWidget(self.widget_5)
        self.orth_n_dens_sub = QtWidgets.QRadioButton(self.orth_metrics)
        font = QtGui.QFont()
        font.setPointSize(8)
        font.setBold(False)
        font.setWeight(50)
        self.orth_n_dens_sub.setFont(font)
        self.orth_n_dens_sub.setCheckable(False)
        self.orth_n_dens_sub.setAutoExclusive(False)
        self.orth_n_dens_sub.setObjectName("orth_n_dens_sub")
        self.buttonGroup_2 = QtWidgets.QButtonGroup(LexiCAL)
        self.buttonGroup_2.setObjectName("buttonGroup_2")
        self.buttonGroup_2.addButton(self.orth_n_dens_sub)
        self.horizontalLayout_7.addWidget(self.orth_n_dens_sub)
        self.orth_n_dens_sad = QtWidgets.QRadioButton(self.orth_metrics)
        font = QtGui.QFont()
        font.setPointSize(8)
        font.setBold(False)
        font.setWeight(50)
        self.orth_n_dens_sad.setFont(font)
        self.orth_n_dens_sad.setCheckable(False)
        self.orth_n_dens_sad.setAutoExclusive(False)
        self.orth_n_dens_sad.setObjectName("orth_n_dens_sad")
        self.buttonGroup_2.addButton(self.orth_n_dens_sad)
        self.horizontalLayout_7.addWidget(self.orth_n_dens_sad)
        self.verticalLayout_7.addLayout(self.horizontalLayout_7)
        self.orth_n_freq = QtWidgets.QCheckBox(self.orth_metrics)
        font = QtGui.QFont()
        font.setPointSize(10)
        font.setBold(False)
        font.setWeight(50)
        self.orth_n_freq.setFont(font)
        self.orth_n_freq.setAutoExclusive(False)
        self.orth_n_freq.setObjectName("orth_n_freq")
        self.verticalLayout_7.addWidget(self.orth_n_freq)
        self.horizontalLayout_8 = QtWidgets.QHBoxLayout()
        self.horizontalLayout_8.setSpacing(6)
        self.horizontalLayout_8.setObjectName("horizontalLayout_8")
        self.widget_6 = QtWidgets.QWidget(self.orth_metrics)
        sizePolicy = QtWidgets.QSizePolicy(QtWidgets.QSizePolicy.Maximum, QtWidgets.QSizePolicy.Preferred)
        sizePolicy.setHorizontalStretch(0)
        sizePolicy.setVerticalStretch(0)
        sizePolicy.setHeightForWidth(self.widget_6.sizePolicy().hasHeightForWidth())
        self.widget_6.setSizePolicy(sizePolicy)
        self.widget_6.setMinimumSize(QtCore.QSize(15, 0))
        self.widget_6.setObjectName("widget_6")
        self.horizontalLayout_8.addWidget(self.widget_6)
        self.orth_n_freq_sub = QtWidgets.QRadioButton(self.orth_metrics)
        font = QtGui.QFont()
        font.setPointSize(8)
        font.setBold(False)
        font.setWeight(50)
        self.orth_n_freq_sub.setFont(font)
        self.orth_n_freq_sub.setCheckable(False)
        self.orth_n_freq_sub.setAutoExclusive(False)
        self.orth_n_freq_sub.setObjectName("orth_n_freq_sub")
        self.buttonGroup_3 = QtWidgets.QButtonGroup(LexiCAL)
        self.buttonGroup_3.setObjectName("buttonGroup_3")
        self.buttonGroup_3.addButton(self.orth_n_freq_sub)
        self.horizontalLayout_8.addWidget(self.orth_n_freq_sub)
        self.orth_n_freq_sad = QtWidgets.QRadioButton(self.orth_metrics)
        font = QtGui.QFont()
        font.setPointSize(8)
        font.setBold(False)
        font.setWeight(50)
        self.orth_n_freq_sad.setFont(font)
        self.orth_n_freq_sad.setCheckable(False)
        self.orth_n_freq_sad.setAutoExclusive(False)
        self.orth_n_freq_sad.setObjectName("orth_n_freq_sad")
        self.buttonGroup_3.addButton(self.orth_n_freq_sad)
        self.horizontalLayout_8.addWidget(self.orth_n_freq_sad)
        self.verticalLayout_7.addLayout(self.horizontalLayout_8)
        self.OLD20 = QtWidgets.QCheckBox(self.orth_metrics)
        sizePolicy = QtWidgets.QSizePolicy(QtWidgets.QSizePolicy.Minimum, QtWidgets.QSizePolicy.Fixed)
        sizePolicy.setHorizontalStretch(0)
        sizePolicy.setVerticalStretch(0)
        sizePolicy.setHeightForWidth(self.OLD20.sizePolicy().hasHeightForWidth())
        self.OLD20.setSizePolicy(sizePolicy)
        font = QtGui.QFont()
        font.setPointSize(10)
        font.setBold(False)
        font.setWeight(50)
        self.OLD20.setFont(font)
        self.OLD20.setAutoExclusive(False)
        self.OLD20.setObjectName("OLD20")
        self.verticalLayout_7.addWidget(self.OLD20)
        self.orth_spread = QtWidgets.QCheckBox(self.orth_metrics)
        sizePolicy = QtWidgets.QSizePolicy(QtWidgets.QSizePolicy.Minimum, QtWidgets.QSizePolicy.Fixed)
        sizePolicy.setHorizontalStretch(0)
        sizePolicy.setVerticalStretch(0)
        sizePolicy.setHeightForWidth(self.orth_spread.sizePolicy().hasHeightForWidth())
        self.orth_spread.setSizePolicy(sizePolicy)
        font = QtGui.QFont()
        font.setPointSize(10)
        font.setBold(False)
        font.setWeight(50)
        self.orth_spread.setFont(font)
        self.orth_spread.setAutoExclusive(False)
        self.orth_spread.setObjectName("orth_spread")
        self.verticalLayout_7.addWidget(self.orth_spread)
        self.orth_uniq_pt = QtWidgets.QCheckBox(self.orth_metrics)
        sizePolicy = QtWidgets.QSizePolicy(QtWidgets.QSizePolicy.Minimum, QtWidgets.QSizePolicy.Fixed)
        sizePolicy.setHorizontalStretch(0)
        sizePolicy.setVerticalStretch(0)
        sizePolicy.setHeightForWidth(self.orth_uniq_pt.sizePolicy().hasHeightForWidth())
        self.orth_uniq_pt.setSizePolicy(sizePolicy)
        font = QtGui.QFont()
        font.setPointSize(10)
        font.setBold(False)
        font.setWeight(50)
        self.orth_uniq_pt.setFont(font)
        self.orth_uniq_pt.setAutoExclusive(False)
        self.orth_uniq_pt.setObjectName("orth_uniq_pt")
        self.verticalLayout_7.addWidget(self.orth_uniq_pt)
        self.orth_c_coeff = QtWidgets.QCheckBox(self.orth_metrics)
        sizePolicy = QtWidgets.QSizePolicy(QtWidgets.QSizePolicy.Minimum, QtWidgets.QSizePolicy.Fixed)
        sizePolicy.setHorizontalStretch(0)
        sizePolicy.setVerticalStretch(0)
        sizePolicy.setHeightForWidth(self.orth_c_coeff.sizePolicy().hasHeightForWidth())
        self.orth_c_coeff.setSizePolicy(sizePolicy)
        font = QtGui.QFont()
        font.setPointSize(10)
        font.setBold(False)
        font.setWeight(50)
        self.orth_c_coeff.setFont(font)
        self.orth_c_coeff.setAutoExclusive(False)
        self.orth_c_coeff.setObjectName("orth_c_coeff")
        self.verticalLayout_7.addWidget(self.orth_c_coeff)
        self.orth_bfreq = QtWidgets.QCheckBox(self.orth_metrics)
        sizePolicy = QtWidgets.QSizePolicy(QtWidgets.QSizePolicy.Minimum, QtWidgets.QSizePolicy.Fixed)
        sizePolicy.setHorizontalStretch(0)
        sizePolicy.setVerticalStretch(0)
        sizePolicy.setHeightForWidth(self.orth_bfreq.sizePolicy().hasHeightForWidth())
        self.orth_bfreq.setSizePolicy(sizePolicy)
        font = QtGui.QFont()
        font.setPointSize(10)
        font.setBold(False)
        font.setWeight(50)
        self.orth_bfreq.setFont(font)
        self.orth_bfreq.setAutoExclusive(False)
        self.orth_bfreq.setObjectName("orth_bfreq")
        self.verticalLayout_7.addWidget(self.orth_bfreq)
        self.widget = QtWidgets.QWidget(self.orth_metrics)
        sizePolicy = QtWidgets.QSizePolicy(QtWidgets.QSizePolicy.Minimum, QtWidgets.QSizePolicy.MinimumExpanding)
        sizePolicy.setHorizontalStretch(0)
        sizePolicy.setVerticalStretch(0)
        sizePolicy.setHeightForWidth(self.widget.sizePolicy().hasHeightForWidth())
        self.widget.setSizePolicy(sizePolicy)
        self.widget.setObjectName("widget")
        self.verticalLayout_7.addWidget(self.widget)
        self.gridLayout_3.addWidget(self.orth_metrics, 6, 0, 3, 1)
        self.groupBox = QtWidgets.QGroupBox(self.centralWidget)
        self.groupBox.setObjectName("groupBox")
        self.horizontalLayout = QtWidgets.QHBoxLayout(self.groupBox)
        self.horizontalLayout.setContentsMargins(11, 11, 11, 11)
        self.horizontalLayout.setSpacing(6)
        self.horizontalLayout.setObjectName("horizontalLayout")
        self.tabWidget = QtWidgets.QTabWidget(self.groupBox)
        sizePolicy = QtWidgets.QSizePolicy(QtWidgets.QSizePolicy.MinimumExpanding, QtWidgets.QSizePolicy.Expanding)
        sizePolicy.setHorizontalStretch(0)
        sizePolicy.setVerticalStretch(6)
        sizePolicy.setHeightForWidth(self.tabWidget.sizePolicy().hasHeightForWidth())
        self.tabWidget.setSizePolicy(sizePolicy)
        font = QtGui.QFont()
        font.setPointSize(9)
        self.tabWidget.setFont(font)
        self.tabWidget.setCursor(QtGui.QCursor(QtCore.Qt.ArrowCursor))
        self.tabWidget.setObjectName("tabWidget")
        self.input_tab = QtWidgets.QWidget()
        self.input_tab.setObjectName("input_tab")
        self.verticalLayout_5 = QtWidgets.QVBoxLayout(self.input_tab)
        self.verticalLayout_5.setContentsMargins(11, 11, 11, 11)
        self.verticalLayout_5.setSpacing(6)
        self.verticalLayout_5.setObjectName("verticalLayout_5")
        self.tableWidget = QtWidgets.QTableWidget(self.input_tab)
        sizePolicy = QtWidgets.QSizePolicy(QtWidgets.QSizePolicy.MinimumExpanding, QtWidgets.QSizePolicy.MinimumExpanding)
        sizePolicy.setHorizontalStretch(0)
        sizePolicy.setVerticalStretch(0)
        sizePolicy.setHeightForWidth(self.tableWidget.sizePolicy().hasHeightForWidth())
        self.tableWidget.setSizePolicy(sizePolicy)
        font = QtGui.QFont()
        font.setPointSize(9)
        self.tableWidget.setFont(font)
        self.tableWidget.setHorizontalScrollBarPolicy(QtCore.Qt.ScrollBarAsNeeded)
        self.tableWidget.setEditTriggers(QtWidgets.QAbstractItemView.NoEditTriggers)
        self.tableWidget.setRowCount(20)
        self.tableWidget.setObjectName("tableWidget")
        self.tableWidget.setColumnCount(2)
        item = QtWidgets.QTableWidgetItem()
        self.tableWidget.setHorizontalHeaderItem(0, item)
        item = QtWidgets.QTableWidgetItem()
        self.tableWidget.setHorizontalHeaderItem(1, item)
        self.tableWidget.horizontalHeader().setDefaultSectionSize(250)
        self.tableWidget.horizontalHeader().setMinimumSectionSize(49)
        self.verticalLayout_5.addWidget(self.tableWidget)
        self.tabWidget.addTab(self.input_tab, "")
        self.corpus_tab = QtWidgets.QWidget()
        self.corpus_tab.setObjectName("corpus_tab")
        self.verticalLayout_4 = QtWidgets.QVBoxLayout(self.corpus_tab)
        self.verticalLayout_4.setContentsMargins(11, 11, 11, 11)
        self.verticalLayout_4.setSpacing(6)
        self.verticalLayout_4.setObjectName("verticalLayout_4")
        self.corpus_table = QtWidgets.QTableWidget(self.corpus_tab)
        sizePolicy = QtWidgets.QSizePolicy(QtWidgets.QSizePolicy.MinimumExpanding, QtWidgets.QSizePolicy.MinimumExpanding)
        sizePolicy.setHorizontalStretch(0)
        sizePolicy.setVerticalStretch(0)
        sizePolicy.setHeightForWidth(self.corpus_table.sizePolicy().hasHeightForWidth())
        self.corpus_table.setSizePolicy(sizePolicy)
        font = QtGui.QFont()
        font.setPointSize(9)
        self.corpus_table.setFont(font)
        self.corpus_table.setHorizontalScrollBarPolicy(QtCore.Qt.ScrollBarAsNeeded)
        self.corpus_table.setRowCount(20)
        self.corpus_table.setColumnCount(3)
        self.corpus_table.setObjectName("corpus_table")
        item = QtWidgets.QTableWidgetItem()
        self.corpus_table.setHorizontalHeaderItem(0, item)
        item = QtWidgets.QTableWidgetItem()
        self.corpus_table.setHorizontalHeaderItem(1, item)
        item = QtWidgets.QTableWidgetItem()
        self.corpus_table.setHorizontalHeaderItem(2, item)
        self.corpus_table.horizontalHeader().setDefaultSectionSize(250)
        self.verticalLayout_4.addWidget(self.corpus_table)
        self.tabWidget.addTab(self.corpus_tab, "")
        self.horizontalLayout.addWidget(self.tabWidget)
        self.gridLayout_3.addWidget(self.groupBox, 1, 2, 8, 2)
        self.input_group = QtWidgets.QGroupBox(self.centralWidget)
        sizePolicy = QtWidgets.QSizePolicy(QtWidgets.QSizePolicy.Preferred, QtWidgets.QSizePolicy.Fixed)
        sizePolicy.setHorizontalStretch(0)
        sizePolicy.setVerticalStretch(0)
        sizePolicy.setHeightForWidth(self.input_group.sizePolicy().hasHeightForWidth())
        self.input_group.setSizePolicy(sizePolicy)
        self.input_group.setMinimumSize(QtCore.QSize(0, 60))
        font = QtGui.QFont()
        font.setPointSize(10)
        font.setBold(True)
        font.setWeight(75)
        self.input_group.setFont(font)
        self.input_group.setObjectName("input_group")
        self.horizontalLayout_14 = QtWidgets.QHBoxLayout(self.input_group)
        self.horizontalLayout_14.setContentsMargins(11, 11, 11, 11)
        self.horizontalLayout_14.setSpacing(6)
        self.horizontalLayout_14.setObjectName("horizontalLayout_14")
        self.orth_only_button = QtWidgets.QRadioButton(self.input_group)
        font = QtGui.QFont()
        font.setPointSize(9)
        font.setBold(False)
        font.setWeight(50)
        self.orth_only_button.setFont(font)
        self.orth_only_button.setObjectName("orth_only_button")
        self.horizontalLayout_14.addWidget(self.orth_only_button)
        self.both_phon_and_orth_button = QtWidgets.QRadioButton(self.input_group)
        font = QtGui.QFont()
        font.setPointSize(9)
        font.setBold(False)
        font.setWeight(50)
        self.both_phon_and_orth_button.setFont(font)
        self.both_phon_and_orth_button.setObjectName("both_phon_and_orth_button")
        self.horizontalLayout_14.addWidget(self.both_phon_and_orth_button)
        self.gridLayout_3.addWidget(self.input_group, 1, 0, 1, 1)
        self.surface_metrics = QtWidgets.QGroupBox(self.centralWidget)
        sizePolicy = QtWidgets.QSizePolicy(QtWidgets.QSizePolicy.Preferred, QtWidgets.QSizePolicy.Fixed)
        sizePolicy.setHorizontalStretch(0)
        sizePolicy.setVerticalStretch(0)
        sizePolicy.setHeightForWidth(self.surface_metrics.sizePolicy().hasHeightForWidth())
        self.surface_metrics.setSizePolicy(sizePolicy)
        self.surface_metrics.setMinimumSize(QtCore.QSize(450, 90))
        font = QtGui.QFont()
        font.setPointSize(10)
        font.setBold(True)
        font.setWeight(75)
        self.surface_metrics.setFont(font)
        self.surface_metrics.setObjectName("surface_metrics")
        self.verticalLayout_8 = QtWidgets.QVBoxLayout(self.surface_metrics)
        self.verticalLayout_8.setContentsMargins(11, 11, 11, 11)
        self.verticalLayout_8.setSpacing(6)
        self.verticalLayout_8.setObjectName("verticalLayout_8")
        self.p_stress_code = QtWidgets.QCheckBox(self.surface_metrics)
        font = QtGui.QFont()
        font.setPointSize(10)
        font.setBold(False)
        font.setWeight(50)
        self.p_stress_code.setFont(font)
        self.p_stress_code.setObjectName("p_stress_code")
        self.verticalLayout_8.addWidget(self.p_stress_code)
        self.stress_typ = QtWidgets.QCheckBox(self.surface_metrics)
        font = QtGui.QFont()
        font.setPointSize(10)
        font.setBold(False)
        font.setWeight(50)
        self.stress_typ.setFont(font)
        self.stress_typ.setAutoExclusive(False)
        self.stress_typ.setObjectName("stress_typ")
        self.verticalLayout_8.addWidget(self.stress_typ)
        self.gridLayout_3.addWidget(self.surface_metrics, 1, 1, 2, 1)
        self.input_transcription = QtWidgets.QGroupBox(self.centralWidget)
        sizePolicy = QtWidgets.QSizePolicy(QtWidgets.QSizePolicy.Preferred, QtWidgets.QSizePolicy.Fixed)
        sizePolicy.setHorizontalStretch(0)
        sizePolicy.setVerticalStretch(0)
        sizePolicy.setHeightForWidth(self.input_transcription.sizePolicy().hasHeightForWidth())
        self.input_transcription.setSizePolicy(sizePolicy)
        self.input_transcription.setMinimumSize(QtCore.QSize(450, 190))
        font = QtGui.QFont()
        font.setPointSize(10)
        font.setBold(True)
        font.setWeight(75)
        self.input_transcription.setFont(font)
        self.input_transcription.setObjectName("input_transcription")
        self.verticalLayout_6 = QtWidgets.QVBoxLayout(self.input_transcription)
        self.verticalLayout_6.setContentsMargins(11, 11, 11, 11)
        self.verticalLayout_6.setSpacing(6)
        self.verticalLayout_6.setObjectName("verticalLayout_6")
        self.horizontalLayout_3 = QtWidgets.QHBoxLayout()
        self.horizontalLayout_3.setSizeConstraint(QtWidgets.QLayout.SetMaximumSize)
        self.horizontalLayout_3.setSpacing(4)
        self.horizontalLayout_3.setObjectName("horizontalLayout_3")
        self.other_system = QtWidgets.QRadioButton(self.input_transcription)
        sizePolicy = QtWidgets.QSizePolicy(QtWidgets.QSizePolicy.Maximum, QtWidgets.QSizePolicy.Fixed)
        sizePolicy.setHorizontalStretch(0)
        sizePolicy.setVerticalStretch(0)
        sizePolicy.setHeightForWidth(self.other_system.sizePolicy().hasHeightForWidth())
        self.other_system.setSizePolicy(sizePolicy)
        font = QtGui.QFont()
        font.setFamily("MS Shell Dlg 2")
        font.setPointSize(10)
        font.setBold(False)
        font.setItalic(False)
        font.setWeight(50)
        self.other_system.setFont(font)
        self.other_system.setStyleSheet("font: 10pt \"MS Shell Dlg 2\";")
        self.other_system.setObjectName("other_system")
        self.buttonGroup_8 = QtWidgets.QButtonGroup(LexiCAL)
        self.buttonGroup_8.setObjectName("buttonGroup_8")
        self.buttonGroup_8.addButton(self.other_system)
        self.horizontalLayout_3.addWidget(self.other_system)
        self.other_phon_system = QtWidgets.QLineEdit(self.input_transcription)
        sizePolicy = QtWidgets.QSizePolicy(QtWidgets.QSizePolicy.Preferred, QtWidgets.QSizePolicy.Fixed)
        sizePolicy.setHorizontalStretch(0)
        sizePolicy.setVerticalStretch(0)
        sizePolicy.setHeightForWidth(self.other_phon_system.sizePolicy().hasHeightForWidth())
        self.other_phon_system.setSizePolicy(sizePolicy)
        font = QtGui.QFont()
        font.setPointSize(9)
        font.setBold(False)
        font.setWeight(50)
        self.other_phon_system.setFont(font)
        self.other_phon_system.setObjectName("other_phon_system")
        self.horizontalLayout_3.addWidget(self.other_phon_system)
        self.label_3 = QtWidgets.QLabel(self.input_transcription)
        sizePolicy = QtWidgets.QSizePolicy(QtWidgets.QSizePolicy.Maximum, QtWidgets.QSizePolicy.Fixed)
        sizePolicy.setHorizontalStretch(0)
        sizePolicy.setVerticalStretch(0)
        sizePolicy.setHeightForWidth(self.label_3.sizePolicy().hasHeightForWidth())
        self.label_3.setSizePolicy(sizePolicy)
        font = QtGui.QFont()
        font.setPointSize(9)
        font.setBold(False)
        font.setWeight(50)
        self.label_3.setFont(font)
        self.label_3.setObjectName("label_3")
        self.horizontalLayout_3.addWidget(self.label_3)
        self.phon_system_browse = QtWidgets.QPushButton(self.input_transcription)
        sizePolicy = QtWidgets.QSizePolicy(QtWidgets.QSizePolicy.Maximum, QtWidgets.QSizePolicy.Fixed)
        sizePolicy.setHorizontalStretch(0)
        sizePolicy.setVerticalStretch(0)
        sizePolicy.setHeightForWidth(self.phon_system_browse.sizePolicy().hasHeightForWidth())
        self.phon_system_browse.setSizePolicy(sizePolicy)
        font = QtGui.QFont()
        font.setPointSize(8)
        font.setBold(False)
        font.setWeight(50)
        self.phon_system_browse.setFont(font)
        self.phon_system_browse.setObjectName("phon_system_browse")
        self.horizontalLayout_3.addWidget(self.phon_system_browse)
        self.verticalLayout_6.addLayout(self.horizontalLayout_3)
        self.select_predefined_system = QtWidgets.QRadioButton(self.input_transcription)
        self.select_predefined_system.setMinimumSize(QtCore.QSize(0, 30))
        font = QtGui.QFont()
        font.setBold(False)
        font.setWeight(50)
        self.select_predefined_system.setFont(font)
        self.select_predefined_system.setChecked(True)
        self.select_predefined_system.setObjectName("select_predefined_system")
        self.buttonGroup_8.addButton(self.select_predefined_system)
        self.verticalLayout_6.addWidget(self.select_predefined_system)
        self.predefined_systems = QtWidgets.QWidget(self.input_transcription)
        sizePolicy = QtWidgets.QSizePolicy(QtWidgets.QSizePolicy.Preferred, QtWidgets.QSizePolicy.Fixed)
        sizePolicy.setHorizontalStretch(0)
        sizePolicy.setVerticalStretch(0)
        sizePolicy.setHeightForWidth(self.predefined_systems.sizePolicy().hasHeightForWidth())
        self.predefined_systems.setSizePolicy(sizePolicy)
        self.predefined_systems.setMinimumSize(QtCore.QSize(0, 90))
        self.predefined_systems.setObjectName("predefined_systems")
        self.verticalLayout_9 = QtWidgets.QVBoxLayout(self.predefined_systems)
        self.verticalLayout_9.setContentsMargins(11, 11, 11, 11)
        self.verticalLayout_9.setSpacing(6)
        self.verticalLayout_9.setObjectName("verticalLayout_9")
        self.horizontalLayout_11 = QtWidgets.QHBoxLayout()
        self.horizontalLayout_11.setSpacing(6)
        self.horizontalLayout_11.setObjectName("horizontalLayout_11")
        self.label_2 = QtWidgets.QLabel(self.predefined_systems)
        sizePolicy = QtWidgets.QSizePolicy(QtWidgets.QSizePolicy.Maximum, QtWidgets.QSizePolicy.Fixed)
        sizePolicy.setHorizontalStretch(0)
        sizePolicy.setVerticalStretch(0)
        sizePolicy.setHeightForWidth(self.label_2.sizePolicy().hasHeightForWidth())
        self.label_2.setSizePolicy(sizePolicy)
        font = QtGui.QFont()
        font.setPointSize(9)
        font.setBold(False)
        font.setWeight(50)
        self.label_2.setFont(font)
        self.label_2.setObjectName("label_2")
        self.horizontalLayout_11.addWidget(self.label_2)
        self.language = QtWidgets.QComboBox(self.predefined_systems)
        self.language.setMinimumSize(QtCore.QSize(0, 30))
        font = QtGui.QFont()
        font.setPointSize(9)
        font.setBold(False)
        font.setWeight(50)
        self.language.setFont(font)
        self.language.setObjectName("language")
        self.horizontalLayout_11.addWidget(self.language)
        self.verticalLayout_9.addLayout(self.horizontalLayout_11)
        self.horizontalLayout_12 = QtWidgets.QHBoxLayout()
        self.horizontalLayout_12.setSpacing(6)
        self.horizontalLayout_12.setObjectName("horizontalLayout_12")
        self.IPA = QtWidgets.QRadioButton(self.predefined_systems)
        sizePolicy = QtWidgets.QSizePolicy(QtWidgets.QSizePolicy.Minimum, QtWidgets.QSizePolicy.Fixed)
        sizePolicy.setHorizontalStretch(0)
        sizePolicy.setVerticalStretch(0)
        sizePolicy.setHeightForWidth(self.IPA.sizePolicy().hasHeightForWidth())
        self.IPA.setSizePolicy(sizePolicy)
        font = QtGui.QFont()
        font.setPointSize(9)
        font.setBold(False)
        font.setWeight(50)
        self.IPA.setFont(font)
        self.IPA.setObjectName("IPA")
        self.buttonGroup = QtWidgets.QButtonGroup(LexiCAL)
        self.buttonGroup.setObjectName("buttonGroup")
        self.buttonGroup.addButton(self.IPA)
        self.horizontalLayout_12.addWidget(self.IPA)
        self.Klattese = QtWidgets.QRadioButton(self.predefined_systems)
        sizePolicy = QtWidgets.QSizePolicy(QtWidgets.QSizePolicy.Minimum, QtWidgets.QSizePolicy.Fixed)
        sizePolicy.setHorizontalStretch(0)
        sizePolicy.setVerticalStretch(0)
        sizePolicy.setHeightForWidth(self.Klattese.sizePolicy().hasHeightForWidth())
        self.Klattese.setSizePolicy(sizePolicy)
        font = QtGui.QFont()
        font.setPointSize(9)
        font.setBold(False)
        font.setWeight(50)
        self.Klattese.setFont(font)
        self.Klattese.setObjectName("Klattese")
        self.buttonGroup.addButton(self.Klattese)
        self.horizontalLayout_12.addWidget(self.Klattese)
        self.SAMPA = QtWidgets.QRadioButton(self.predefined_systems)
        sizePolicy = QtWidgets.QSizePolicy(QtWidgets.QSizePolicy.Minimum, QtWidgets.QSizePolicy.Fixed)
        sizePolicy.setHorizontalStretch(0)
        sizePolicy.setVerticalStretch(0)
        sizePolicy.setHeightForWidth(self.SAMPA.sizePolicy().hasHeightForWidth())
        self.SAMPA.setSizePolicy(sizePolicy)
        font = QtGui.QFont()
        font.setPointSize(9)
        font.setBold(False)
        font.setWeight(50)
        self.SAMPA.setFont(font)
        self.SAMPA.setObjectName("SAMPA")
        self.buttonGroup.addButton(self.SAMPA)
        self.horizontalLayout_12.addWidget(self.SAMPA)
        self.verticalLayout_9.addLayout(self.horizontalLayout_12)
        self.verticalLayout_6.addWidget(self.predefined_systems)
        self.gridLayout_3.addWidget(self.input_transcription, 2, 0, 4, 1)
        LexiCAL.setCentralWidget(self.centralWidget)
        self.menuBar = QtWidgets.QMenuBar(LexiCAL)
        self.menuBar.setGeometry(QtCore.QRect(0, 0, 1800, 17))
        self.menuBar.setObjectName("menuBar")
        LexiCAL.setMenuBar(self.menuBar)
        self.mainToolBar = QtWidgets.QToolBar(LexiCAL)
        self.mainToolBar.setObjectName("mainToolBar")
        LexiCAL.addToolBar(QtCore.Qt.TopToolBarArea, self.mainToolBar)
        self.statusBar = QtWidgets.QStatusBar(LexiCAL)
        self.statusBar.setObjectName("statusBar")
        LexiCAL.setStatusBar(self.statusBar)

        self.retranslateUi(LexiCAL)
        self.tabWidget.setCurrentIndex(1)
        QtCore.QMetaObject.connectSlotsByName(LexiCAL)

    def retranslateUi(self, LexiCAL):
        _translate = QtCore.QCoreApplication.translate
        LexiCAL.setWindowTitle(_translate("LexiCAL", "LexiCAL"))
        self.input_label2.setText(_translate("LexiCAL", ".csv"))
        self.input_browse_button.setText(_translate("LexiCAL", "Browse"))
        self.corpus_label1.setText(_translate("LexiCAL", "Select corpus file:"))
        self.corpus_label2.setText(_translate("LexiCAL", ".csv"))
        self.input_label1.setText(_translate("LexiCAL", "Select input file:"))
        self.corpus_browse_button.setText(_translate("LexiCAL", "Browse"))
        self.commands.setTitle(_translate("LexiCAL", "Commands"))
        self.submit_button.setText(_translate("LexiCAL", "Run"))
        self.default_button.setText(_translate("LexiCAL", "Default"))
        self.clear_button.setText(_translate("LexiCAL", "Clear"))
        self.abort_button.setText(_translate("LexiCAL", "Abort"))
        self.label.setText(_translate("LexiCAL", "Progress:"))
        self.phon_metrics.setTitle(_translate("LexiCAL", "Phonological Metrics"))
        self.n_phon.setText(_translate("LexiCAL", "No. of Phonemes"))
        self.num_syl.setText(_translate("LexiCAL", "No. of Syllables"))
        self.phon_n_dens.setText(_translate("LexiCAL", "Neighbourhood Density"))
        self.phon_n_dens_sub.setText(_translate("LexiCAL", "Substitutions only"))
        self.phon_n_dens_sad.setText(_translate("LexiCAL", "Substitutions, additions, and deletions"))
        self.phon_n_freq.setText(_translate("LexiCAL", "Neighbourhood Frequency"))
        self.phon_n_freq_sub.setText(_translate("LexiCAL", "Substitutions only"))
        self.phon_n_freq_sad.setText(_translate("LexiCAL", "Substitutions, additions, and deletions"))
        self.PLD20.setText(_translate("LexiCAL", "PLD-20"))
        self.phon_spread.setText(_translate("LexiCAL", "Phonological Spread"))
        self.phon_uniq_pt.setText(_translate("LexiCAL", "Uniqueness Point"))
        self.phon_c_coeff.setText(_translate("LexiCAL", "C coefficient"))
        self.phon_bfreq.setText(_translate("LexiCAL", "Sum Biphone Frequency"))
        self.pg_metrics.setTitle(_translate("LexiCAL", "Phonographic Metrics"))
        self.pg_n_dens.setText(_translate("LexiCAL", "Neighbourhood Density"))
        self.pg_n_dens_sub.setText(_translate("LexiCAL", "Substitutions only"))
        self.pg_n_dens_sad.setText(_translate("LexiCAL", "Substitutions, additions, and deletions"))
        self.pg_n_freq.setText(_translate("LexiCAL", "Neighbourhood Frequency"))
        self.pg_n_freq_sub.setText(_translate("LexiCAL", "Substitutions only"))
        self.pg_n_freq_sad.setText(_translate("LexiCAL", "Substitutions, additions, and deletions"))
        self.pg_c_coeff.setText(_translate("LexiCAL", "C coefficient"))
        self.orth_metrics.setTitle(_translate("LexiCAL", "Orthographic Metrics"))
        self.num_letters.setText(_translate("LexiCAL", "Length (No. of Letters)"))
        self.orth_n_dens.setText(_translate("LexiCAL", "Neighbourhood Density"))
        self.orth_n_dens_sub.setText(_translate("LexiCAL", "Substitutions only"))
        self.orth_n_dens_sad.setText(_translate("LexiCAL", "Substitutions, additions, and deletions"))
        self.orth_n_freq.setText(_translate("LexiCAL", "Neighbourhood Frequency"))
        self.orth_n_freq_sub.setText(_translate("LexiCAL", "Substitutions only"))
        self.orth_n_freq_sad.setText(_translate("LexiCAL", "Substitutions, additions, and deletions"))
        self.OLD20.setText(_translate("LexiCAL", "OLD-20"))
        self.orth_spread.setText(_translate("LexiCAL", "Orthographic Spread"))
        self.orth_uniq_pt.setText(_translate("LexiCAL", "Uniqueness Point"))
        self.orth_c_coeff.setText(_translate("LexiCAL", "C coefficient"))
        self.orth_bfreq.setText(_translate("LexiCAL", "Sum Bigram Frequency"))
        self.groupBox.setTitle(_translate("LexiCAL", "Preview"))
        item = self.tableWidget.horizontalHeaderItem(0)
        item.setText(_translate("LexiCAL", "Word (Orthographic)"))
        item = self.tableWidget.horizontalHeaderItem(1)
        item.setText(_translate("LexiCAL", "Word (Phonological)"))
        self.tabWidget.setTabText(self.tabWidget.indexOf(self.input_tab), _translate("LexiCAL", "Input"))
        item = self.corpus_table.horizontalHeaderItem(0)
        item.setText(_translate("LexiCAL", "Word (Orthographic)"))
        item = self.corpus_table.horizontalHeaderItem(1)
        item.setText(_translate("LexiCAL", "Word (Phonological)"))
        item = self.corpus_table.horizontalHeaderItem(2)
        item.setText(_translate("LexiCAL", "Frequency"))
        self.tabWidget.setTabText(self.tabWidget.indexOf(self.corpus_tab), _translate("LexiCAL", "Corpus"))
        self.input_group.setTitle(_translate("LexiCAL", "Input and Corpus"))
        self.orth_only_button.setText(_translate("LexiCAL", "Orthographic only"))
        self.both_phon_and_orth_button.setText(_translate("LexiCAL", "Orthographic and phonological"))
        self.surface_metrics.setTitle(_translate("LexiCAL", "Surface Metrics"))
        self.p_stress_code.setText(_translate("LexiCAL", "Stress Code"))
        self.stress_typ.setText(_translate("LexiCAL", "Stress Typicality"))
        self.input_transcription.setTitle(_translate("LexiCAL", "Phonetic System"))
        self.other_system.setText(_translate("LexiCAL", "Specify phonetic system:"))
        self.label_3.setText(_translate("LexiCAL", ".csv"))
        self.phon_system_browse.setText(_translate("LexiCAL", "Browse"))
        self.select_predefined_system.setText(_translate("LexiCAL", "Or select a pre-defined system:"))
        self.label_2.setText(_translate("LexiCAL", "Language:"))
        self.IPA.setText(_translate("LexiCAL", "IPA"))
        self.Klattese.setText(_translate("LexiCAL", "Klattese"))
        self.SAMPA.setText(_translate("LexiCAL", "SAMPA"))
